# Supplementary material for: Relations between neurometabolism and clinical biomarkers in patients with metabolic disease
Source: Front Neurosci. 2025 Apr 15;19:1547010. doi: 10.3389/fnins.2025.1547010 (PMC12037510; doi:10.3389/fnins.2025.1547010)
Supplement: Supplementary file 9 [file Table_1.XLSX]

## Sheet: Table
Demographic statistics of participants Age and BMI are represented by Mean ± SD
Disease type	Age (years)	Sex (female)	Sex (male)	BMI (Kg/m²)
Control (N = 497)	53.37±15.22	0.4748	0.5252	22.12±3.26
Hypertension (N = 112)	63.02±11.38	0.3661	0.6339	23.37±3.17
	p = 0.0001	p = 0.033	p = 0.033
Diabetes (N = 56)	59.68±10.57	0.4286	0.5714	22.95±3.82
	p = 0.0026	p = 0.493	p = 0.493
Obesity (N = 11)	48.18±12.38	0.5455	0.4545	33.19±3.05
	p = 0.2626	p = 0.652	p = 0.652
Gout (N = 14)	58.57±14.93	0.1429	0.8571	25.75±2.50
	p = 0.2072	p = 0.014	p = 0.014
Demographic statistics of participants in brain network analysis Age are represented by Mean ± SD
Disease type	Age (years)	Sex (female)	Sex (male)
Control (N = 154)	63.69±3.93	0.338	0.662
Hypertension (N = 112)	63.02±11.38	0.366	0.634
	p = 0.4941	p = 0.631	p = 0.631
Disease type	Age (years)	Sex (female)	Sex (male)
Control (N = 165)	59.23±4.18	0.424	0.576
Diabetes (N = 56)	59.68±10.57	0.4286	0.5714
	p = 0.6517	p = 0.955	p = 0.955
Disease type	Age (years)	Sex (female)	Sex (male)
Control (N = 497)	53.37±15.22	0.477	0.523
Obesity (N = 11)	48.18±12.38	0.545	0.455
	p = 0.2626	p = 0.652	p = 0.652
Disease type	Age (years)	Sex (female)	Sex (male)
Control (N = 14)	58.64±15.03	0.1429	0.8571
Gout (N = 14)	58.57±14.93	0.1429	0.8571
	p = 0.99	p = 1	p = 1
