# Supplementary material for: Relations between neurometabolism and clinical biomarkers in patients with metabolic disease
Source: Front Neurosci. 2025 Apr 15;19:1547010. doi: 10.3389/fnins.2025.1547010 (PMC12037510; doi:10.3389/fnins.2025.1547010)
Supplement: Supplementary file 10 [file Table_2.XLSX]

## Sheet: Table1
Hypertension group: r and p values of partial correlation analysis between SUVRs of 50 different brain regions and systolic blood pressure
Relativity
Controlled variables		Brain regions	Precentral gyrus_L	Precentral gyrus_R	Superior frontal gyrus, dorsolateral_L	Middle frontal gyrus_L	Middle frontal gyrus_R	Inferior frontal gyrus, opercular part_L	Inferior frontal gyrus, opercular part_R	Inferior frontal gyrus, triangular part_L	Inferior frontal gyrus, triangular part_R	Inferior frontal gyrus, orbital part_L	Rolandic operculum_L	Superior frontal gyrus, medial_L	Superior frontal gyrus, medial_R	Superior frontal gyrus, medial orbital_R	Insula_L	Insula_R	Anterior cingulate and paracingulate gyri_L	Anterior cingulate and paracingulate gyri_R	Posterior cingulate gyrus_L	Amygdala_R	Calcarine fissure and surrounding cortex_L	Calcarine fissure and surrounding cortex_R	Cuneus_L	Cuneus_R	Lingual gyrus_L	Lingual gyrus_R	Superior occipital gyrus_L	Superior occipital gyrus_R	Middle occipital gyrus_L	Middle occipital gyrus_R	Inferior occipital gyrus_L	Inferior occipital gyrus_R	Postcentral gyrus_L	Superior parietal gyrus_L	Superior parietal gyrus_R	Inferior parietal, but supramarginal and angular gyri_L	Inferior parietal, but supramarginal and angular gyri_R	Supramarginal gyrus_L	Angular gyrus_R	Precuneus_L	Caudate nucleus_L	Lenticular nucleus, pallidum_L	Heschl gyrus_L	Heschl gyrus_R	Superior temporal gyrus_L	Superior temporal gyrus_R	Temporal pole: superior temporal gyrus_L
Age (years) & Sex & BMI	Systolic pressure (mmHg)	Relativity	-0.179	-0.197	-0.171	-0.193	-0.198	-0.111	-0.134	-0.14	-0.145	-0.056	-0.197	-0.079	-0.127	0.045	-0.143	-0.098	0.18	0.157	-0.227	0.17	-0.213	-0.207	-0.279	-0.235	-0.121	-0.101	-0.287	-0.226	-0.218	-0.183	-0.113	-0.16	-0.208	-0.259	-0.283	-0.306	-0.273	-0.188	-0.243	-0.197	0.117	-0.089	-0.172	-0.068	-0.174	-0.107	0.228
BMI = Body Mass Index (Kg/m²)		Significance (Dual tailed)	0.188	0.146	0.209	0.155	0.143	0.415	0.326	0.303	0.287	0.68	0.146	0.565	0.351	0.741	0.292	0.473	0.185	0.247	0.092	0.211	0.115	0.125	0.037	0.081	0.373	0.457	0.032	0.095	0.106	0.178	0.407	0.239	0.125	0.054	0.035	0.022	0.042	0.166	0.071	0.146	0.391	0.512	0.204	0.619	0.2	0.434	0.091
		Freedom	54	54	54	54	54	54	54	54	54	54	54	54	54	54	54	54	54	54	54	54	54	54	54	54	54	54	54	54	54	54	54	54	54	54	54	54	54	54	54	54	54	54	54	54	54	54	54
[truncated: 3 more columns]

## Sheet: Table2
Hypertension group: r and p values of partial correlation analysis between SUVRs of 5 brain regions related to systolic pressure and 28 blood biochemical indicators
Relativity			1	2	3	4	5	6	7	8	9	10	11	12	13	14	15	16	17	18	19	20	21	22	23	24	25	26	27	28
Controlled variables			K+ (mmol/L)	Na+ (mmol/L)	Cl- (mmol/L)	Ca2+ (mmol/L)	Urea (mmol/L)	Creatinine (μmol/L)	Uric acid (μmol/L)	Fasting blood-glouse (mmol/L)	Total protein (g/L)	Albumin (g/L)	Globulin (g/L)	Alanine aminotransferase (U/L)	Aspartate transaminase (U/L)	Total bilirubin (μmol/L)	Direct bilirubin (μmol/L)	Indirect bilirubin (μmol/L)	Alkaline phosphatase (U/L)	Cholinesterase (U/L)	Urea nitrogen/Creatinine (mg/mg)	Triglyceride (mmol/L)	Total cholesterol (mmol/L)	HDL-C (mmol/L)	LDL-C (mmol/L)	Apolipoprotein A1 (g/L)	Apolipoprotein B (g/L)	Apolipoprotein E (g/L)	Free fatty acids (μmol/L)	Total bile acids (μmol/L)
Age (years) & Sex & BMI	Cuneus_L	Relativity	-0.248	0.15	0.026	-0.069	-0.117	-0.126	0.581	-0.158	0.165	-0.048	0.21	-0.238	-0.223	0.009	-0.381	-0.053	-0.228	0.171	0.308	0.09	0.179	0.089	0.2	-0.115	0.322	0.022	0.047	0.032
BMI = Body Mass Index (Kg/m²)		Significance (Dual tailed)	0.052	0.246	0.842	0.596	0.356	0.327	0.023	0.223	0.246	0.742	0.139	0.09	0.112	0.951	0.199	0.871	0.137	0.291	0.028	0.697	0.436	0.701	0.385	0.618	0.155	0.924	0.864	0.921
		Freedom	60	60	60	60	62	61	13	59	49	47	49	50	50	46	11	10	42	38	49	19	19	19	19	19	19	19	14	10
HDL-C = High density lipoprotein cholesterol	Superior occipital gyrus_L	Relativity	-0.305	0.207	0.087	-0.17	-0.224	-0.194	0.439	-0.089	0.062	-0.117	0.143	-0.25	-0.264	-0.094	-0.43	0.035	-0.191	0.079	0.3	0.06	0.343	0.144	0.366	0.004	0.49	-0.028	-0.122	0.046
LDD-C = Low density lipoprotein cholesterol		Significance (Dual tailed)	0.016	0.107	0.503	0.186	0.075	0.127	0.102	0.494	0.664	0.424	0.318	0.074	0.058	0.526	0.142	0.914	0.215	0.627	0.032	0.797	0.128	0.534	0.103	0.985	0.024	0.905	0.651	0.887
		Freedom	60	60	60	60	62	61	13	59	49	47	49	50	50	46	11	10	42	38	49	19	19	19	19	19	19	19	14	10
	Superior parietal gyrus_R	Relativity	-0.147	0.094	0.044	-0.14	-0.174	-0.258	0.602	0.041	0.049	-0.064	0.11	-0.16	-0.15	-0.01	-0.518	-0.009	0.018	0.077	0.081	0.129	0.279	0.191	0.276	0.013	0.392	-0.025	-0.237	-0.126
		Significance (Dual tailed)	0.253	0.466	0.735	0.277	0.169	0.042	0.018	0.751	0.735	0.664	0.443	0.256	0.289	0.944	0.07	0.977	0.91	0.637	0.57	0.576	0.221	0.407	0.225	0.954	0.079	0.916	0.377	0.697
		Freedom	60	60	60	60	62	61	13	59	49	47	49	50	50	46	11	10	42	38	49	19	19	19	19	19	19	19	14	10
	Inferior parietal, but supramarginal and angular gyri_L	Relativity	-0.173	0.074	0.081	-0.124	-0.101	-0.183	0.32	-0.058	0.02	-0.109	0.108	-0.197	-0.209	0.055	-0.368	0.363	0.016	0.086	0.142	-0.066	0.151	0.224	0.163	-0.045	0.262	-0.129	0.085	-0.321
		Significance (Dual tailed)	0.18	0.567	0.532	0.338	0.429	0.151	0.244	0.657	0.888	0.455	0.452	0.163	0.136	0.712	0.216	0.246	0.917	0.596	0.322	0.777	0.513	0.329	0.481	0.846	0.251	0.578	0.755	0.308
		Freedom	60	60	60	60	62	61	13	59	49	47	49	50	50	46	11	10	42	38	49	19	19	19	19	19	19	19	14	10
	Inferior parietal, but supramarginal and angular gyri_R	Relativity	-0.108	0.009	0.02	-0.152	-0.204	-0.201	0.259	0.018	-0.056	-0.126	0.044	-0.147	-0.17	0.013	-0.498	0.095	0.041	0.039	0.073	-0.019	0.182	0.082	0.189	0.046	0.24	-0.093	-0.186	-0.082
		Significance (Dual tailed)	0.405	0.946	0.879	0.239	0.106	0.115	0.351	0.893	0.698	0.389	0.759	0.3	0.228	0.928	0.083	0.769	0.794	0.812	0.613	0.933	0.431	0.724	0.412	0.844	0.295	0.688	0.491	0.801
		Freedom	60	60	60	60	62	61	13	59	49	47	49	50	50	46	11	10	42	38	49	19	19	19	19	19	19	19	14	10

## Sheet: Table3
Diabetes group: r and p values of partial correlation analysis between SUVRs of 38 different brain regions and fasting blooding-glouse
Relativity
Controlled variables		Brain regions	Precentral gyrus_L	Middle frontal gyrus_L	Middle frontal gyrus_R	Inferior frontal gyrus, opercular part_L	Inferior frontal gyrus, triangular part_L	Inferior frontal gyrus, orbital part_L	Superior frontal gyrus, medial orbital_R	Gyrus rectus_R	Median cingulate and paracingulate gyri_L	Median cingulate and paracingulate gyri_R	Calcarine fissure and surrounding cortex_L	Calcarine fissure and surrounding cortex_R	Cuneus_L	Cuneus_R	Lingual gyrus_L	Lingual gyrus_R	Superior occipital gyrus_L	Superior occipital gyrus_R	Middle occipital gyrus_L	Inferior occipital gyrus_L	Inferior occipital gyrus_R	Postcentral gyrus_L	Superior parietal gyrus_L	Superior parietal gyrus_R	Inferior parietal, but supramarginal and angular gyri_L	Inferior parietal, but supramarginal and angular gyri_R	Angular gyrus_L	Angular gyrus_R	Precuneus_L	Precuneus_R	Caudate nucleus_L	Caudate nucleus_R	Lenticular nucleus, pallidum_L	Lenticular nucleus, pallidum_R	Thalamus_L	Thalamus_R	Heschl gyrus_L	Middle temporal gyrus_L
Age (years) & Sex & BMI	Fasting blood-glouse (mmol/L)	Relativity	-0.449	-0.383	-0.373	-0.353	-0.378	-0.248	-0.102	-0.072	-0.164	-0.192	-0.123	-0.279	-0.21	-0.209	-0.013	-0.029	-0.121	-0.191	-0.136	-0.104	-0.248	-0.333	-0.233	-0.252	-0.26	-0.214	-0.227	-0.168	-0.226	-0.233	-0.144	-0.143	-0.119	-0.227	-0.128	-0.166	-0.209	-0.28
BMI = Body Mass Index (Kg/m²)		Significance (Dual tailed)	0.015	0.04	0.046	0.06	0.043	0.194	0.6	0.711	0.395	0.319	0.526	0.142	0.275	0.278	0.945	0.881	0.532	0.321	0.482	0.59	0.195	0.077	0.223	0.187	0.173	0.265	0.236	0.384	0.238	0.224	0.456	0.458	0.54	0.236	0.508	0.389	0.276	0.141
		Freedom	27	27	27	27	27	27	27	27	27	27	27	27	27	27	27	27	27	27	27	27	27	27	27	27	27	27	27	27	27	27	27	27	27	27	27	27	27	27

## Sheet: Table4
Diabetes group: r and p values of partial correlation analysis between SUVRs of 3 different brain regions related to fasting blooding-glouse and 23 blood biochemical indicators
Uric acid, indirect bilirubin, free fatty acids, and total bile acids did not generate any correlation due to the insufficient remaining cases available for "partial correlation"
Fasting blood glucose has been analyzed before
Relativity
Controlled variables		Brain regions	Precentral gyrus_L	Middle frontal gyrus_L	Middle frontal gyrus_R	Inferior frontal gyrus, triangular part_L
Age (years) & Sex & BMI	K+ (mmol/L)	Relativity	0.136	0.074	-0.022	0.067
BMI = Body Mass Index (Kg/m²)		Significance (Dual tailed)	0.466	0.692	0.906	0.722
		Freedom	29	29	29	29
	Na+ (mmol/L)	Relativity	0.197	0.045	0.074	0.005
HDL-C = High density lipoprotein cholesterol		Significance (Dual tailed)	0.289	0.812	0.694	0.98
LDD-C = Low density lipoprotein cholesterol		Freedom	29	29	29	29
	Cl- (mmol/L)	Relativity	0.243	0.193	0.122	0.129
		Significance (Dual tailed)	0.188	0.299	0.512	0.489
		Freedom	29	29	29	29
	Ca2+ (mmol/L)	Relativity	0.358	0.273	0.298	0.23
		Significance (Dual tailed)	0.052	0.145	0.11	0.222
		Freedom	28	28	28	28
	Urea (mmol/L)	Relativity	-0.044	-0.17	-0.26	-0.221
		Significance (Dual tailed)	0.816	0.359	0.158	0.231
		Freedom	29	29	29	29
	Creatinine (μmol/L)	Relativity	0.059	0.001	-0.071	-0.027
		Significance (Dual tailed)	0.747	0.996	0.698	0.884
		Freedom	30	30	30	30
	Total protein (g/L)	Relativity	0.136	0.081	0.106	0.043
		Significance (Dual tailed)	0.526	0.707	0.623	0.842
		Freedom	22	22	22	22
	Albumin (g/L)	Relativity	0.243	0.159	0.225	0.062
		Significance (Dual tailed)	0.232	0.439	0.269	0.762
		Freedom	24	24	24	24
	Globulin (g/L)	Relativity	-0.072	-0.081	-0.124	-0.044
		Significance (Dual tailed)	0.734	0.699	0.556	0.835
		Freedom	23	23	23	23
	Alanine aminotransferase (U/L)	Relativity	-0.298	-0.144	-0.271	0.024
		Significance (Dual tailed)	0.14	0.483	0.18	0.908
		Freedom	24	24	24	24
	Aspartate transaminase (U/L)	Relativity	-0.28	-0.134	-0.256	0.009
		Significance (Dual tailed)	0.166	0.515	0.207	0.965
		Freedom	24	24	24	24
	Total bilirubin (μmol/L)	Relativity	-0.2	-0.205	-0.229	-0.203
		Significance (Dual tailed)	0.348	0.336	0.281	0.342
		Freedom	22	22	22	22
	Direct bilirubin (μmol/L)	Relativity	-0.411	-0.011	-0.122	0.31
		Significance (Dual tailed)	0.73	0.993	0.922	0.799
		Freedom	1	1	1	1
	Alkaline phosphatase (U/L)	Relativity	-0.25	-0.171	-0.155	-0.05
		Significance (Dual tailed)	0.274	0.459	0.503	0.831
		Freedom	19	19	19	19
	Cholinesterase (U/L)	Relativity	0.456	0.379	0.36	0.252
		Significance (Dual tailed)	0.043	0.1	0.119	0.284
		Freedom	18	18	18	18
	Urea nitrogen/Creatinine (mg/mg)	Relativity	0.022	-0.093	-0.088	-0.135
		Significance (Dual tailed)	0.917	0.664	0.681	0.529
		Freedom	22	22	22	22
	Triglyceride (mmol/L)	Relativity	-0.953	-0.967	-0.984	-0.924
		Significance (Dual tailed)	0.047	0.033	0.016	0.076
		Freedom	2	2	2	2
	Total cholesterol (mmol/L)	Relativity	-0.566	-0.729	-0.661	-0.728
		Significance (Dual tailed)	0.434	0.271	0.339	0.272
		Freedom	2	2	2	2
	HDL-C (mmol/L)	Relativity	0.586	0.695	0.545	0.783
		Significance (Dual tailed)	0.414	0.305	0.455	0.217
		Freedom	2	2	2	2
	LDL-C (mmol/L)	Relativity	-0.542	-0.702	-0.64	-0.697
		Significance (Dual tailed)	0.458	0.298	0.36	0.303
		Freedom	2	2	2	2
	Apolipoprotein A1 (g/L)	Relativity	0.733	0.595	0.641	0.576
		Significance (Dual tailed)	0.267	0.405	0.359	0.424
		Freedom	2	2	2	2
	Apolipoprotein B (g/L)	Relativity	-0.593	-0.821	-0.639	-0.889
		Significance (Dual tailed)	0.596	0.387	0.559	0.303
		Freedom	1	1	1	1
	Apolipoprotein E (g/L)	Relativity	0.041	0.259	0.031	0.399
		Significance (Dual tailed)	0.959	0.741	0.969	0.601
		Freedom	2	2	2	2
Normal group: r and p values of partial correlation analysis between SUVRs of 3 different brain regions (The left precental gyrus, The left middle frontal gyrus, The right middle frontal gyrus) and triglycerides and cholinesterase.
Relativity
Controlled variables		Brain regions	Precentral gyrus_L	Middle frontal gyrus_L	Middle frontal gyrus_R
Age (years) & Sex & BMI	Triglyceride (mmol/L)	Relativity	0.04	0.018	0.017
BMI = Body Mass Index (Kg/m²)		Significance (Dual tailed)	0.96	0.828	0.843
		Freedom	142	142	142
	Cholinesterase (U/L)	Brain regions	Precentral gyrus_L
		Relativity	0.113
		Significance (Dual tailed)	0.097
		Freedom	217

## Sheet: Table5
Obese and normal groups: r and p values of partial correlation analysis between SUVRs of 4 different brain regions and BMI
Relativity
Controlled variables		Brain regions	Supplementary motor area_L	Supplementary motor area_R	Median cingulate and paracingulate gyri_L	Paracentral lobule_L
Age (years) & Sex	BMI	Relativity	0.221	0.208	0.251	0.216
BMI = Body Mass Index (Kg/m²)		Significance (Dual tailed)	0.001	0.001	0.001	0.001
		Freedom	442	442	442	442
Obese and normal groups: r and p values of partial correlation analysis between SUVRs of 4 different brain regions and 4 blood lipid indicators
Relativity
Controlled variables			Supplementary motor area_L	Supplementary motor area_R	Median cingulate and paracingulate gyri_L	Paracentral lobule_L
Age (years) & Sex & BMI	Triglyceride (mmol/L)	Relativity	-0.024	-0.017	0.014	-0.003
BMI = Body Mass Index (Kg/m²)		Significance (Dual tailed)	0.769	0.838	0.862	0.966
		Freedom	149	149	149	149
HDL-C = High density lipoprotein cholesterol	Total cholesterol (mmol/L)	Relativity	-0.126	-0.09	-0.029	-0.036
LDD-C = Low density lipoprotein cholesterol		Significance (Dual tailed)	0.124	0.275	0.725	0.659
		Freedom	147	147	147	147
	HDL-C (mmol/L)	Relativity	-0.016	-0.032	-0.005	0.061
		Significance (Dual tailed)	0.845	0.699	0.949	0.465
		Freedom	146	146	146	146
	LDL-C (mmol/L)	Relativity	-0.136	-0.101	-0.008	-0.026
		Significance (Dual tailed)	0.097	0.217	0.924	0.756
		Freedom	148	148	148	148

## Sheet: Table6
Gout and normal group: r and p values of partial correlation analysis between SUVRs of 1 different brain regions and 27 blood biochemical indicators (Excluding uric acid)
Relativity
Controlled variables			K+ (mmol/L)	Na+ (mmol/L)	Cl- (mmol/L)	Ca2+ (mmol/L)	Urea (mmol/L)	Creatinine (μmol/L)	Fasting blood-glouse (mmol/L)	Total protein (g/L)	Albumin (g/L)	Globulin (g/L)	Alanine aminotransferase (U/L)	Aspartate transaminase (U/L)	Total bilirubin (μmol/L)	Direct bilirubin (μmol/L)	Indirect bilirubin (μmol/L)	Alkaline phosphatase (U/L)	Cholinesterase (U/L)	Urea nitrogen/Creatinine (mg/mg)	Triglyceride (mmol/L)	Total cholesterol (mmol/L)	HDL-C (mmol/L)	LDL-C (mmol/L)	Apolipoprotein A1 (g/L)	Apolipoprotein B (g/L)	Apolipoprotein E (g/L)	Free fatty acids (μmol/L)	Total bile acids (μmol/L)
Age (years) & Sex & BMI	Paracentral lobule_R	Relativity	0.083	0.108	0.106	0.042	0.047	0.015	-0.12	0.022	0.118	-0.061	-0.096	-0.146	-0.173	-0.1	-0.023	-0.131	0.073	0.019	-0.045	-0.001	0.024	-0.072	-0.019	0.031	-0.126	0.128	0.143
BMI = Body Mass Index (Kg/m²)		Significance (Dual tailed)	0.154	0.064	0.07	0.482	0.411	0.787	0.038	0.729	0.062	0.335	0.124	0.02	0.008	0.298	0.823	0.042	0.281	0.746	0.588	0.989	0.776	0.392	0.834	0.716	0.155	0.201	0.184
		Freedom	291	290	289	287	302	304	294	252	249	251	254	254	229	108	91	240	220	277	143	142	139	142	129	141	126	99	86
Gout and normal group: r and p values of partial correlation analysis between SUVR mean values of 1 different brain regions and uric acid
Relativity
Controlled variables			Uric acid (μmol/L)
Age (years) & Sex & BMI	Paracentral lobule_R	Relativity	0.119
		Significance (Dual tailed)	0.246
		Freedom	95
