# Supplementary material for: Relations between neurometabolism and clinical biomarkers in patients with metabolic disease
Source: Front Neurosci. 2025 Apr 15;19:1547010. doi: 10.3389/fnins.2025.1547010 (PMC12037510; doi:10.3389/fnins.2025.1547010)
Supplement: Supplementary file 12 [file Table_4.XLSX]

## Sheet: Sheet1
Disease types	Number	Percentage
Pneumonia (No neurological complications or history of severe hypoxia)	243	0.4889
Postoperative examination of thyroid cancer patients without recurrence and metastasis (at least 5 years after operation)	98	0.1972
Hepatitis B (No hepatic encephalopathy)	80	0.161
Fractures of the extremities	52	0.1046
Free from illness/disease	24	0.0483
