# Supplementary material for: Relations between neurometabolism and clinical biomarkers in patients with metabolic disease
Source: Front Neurosci. 2025 Apr 15;19:1547010. doi: 10.3389/fnins.2025.1547010 (PMC12037510; doi:10.3389/fnins.2025.1547010)
Supplement: Supplementary file 13 [file Table_5.XLSX]

## Sheet: Sheet1
Labels	Regions	Betweenness Centrality	Degree Centrality	ClustCoeff	Global_Efficiency	Local_Efficiency	ShortestPathLength
1	Precentral gyrus	286	54.6124	0.67702	0.727	0.72072	1.37553
2	Precentral gyrus	31	33.1169	0.75768	0.58598	0.7562	1.70654
3	Superior frontal gyrus, dorsolateral	13	46.5138	0.77158	0.6782	0.76468	1.4745
4	Superior frontal gyrus, dorsolateral	31	46.702	0.83805	0.67913	0.79616	1.47248
5	Superior frontal gyrus, orbital part	6	42.8221	0.858	0.66157	0.80488	1.51157
6	Superior frontal gyrus, orbital part	20	42.0472	0.87628	0.65169	0.81408	1.53448
7	Middle frontal gyrus	185	48.7686	0.736	0.69167	0.74747	1.44579
8	Middle frontal gyrus	22	50.4824	0.74985	0.70309	0.75352	1.4223
9	Middle frontal gyrus, orbital part	69	44.669	0.7816	0.67033	0.76917	1.49181
10	Middle frontal gyrus, orbital part	2	39.5078	0.87433	0.63648	0.81464	1.57114
11	Inferior frontal gyrus, opercular part	178	48.0101	0.78873	0.69198	0.77249	1.44513
12	Inferior frontal gyrus, opercular part	142	46.467	0.78434	0.66711	0.77142	1.49901
13	Inferior frontal gyrus, triangular part	116	50.3719	0.73404	0.70412	0.74584	1.42021
14	Inferior frontal gyrus, triangular part	20	44.6901	0.85562	0.66877	0.80377	1.49529
15	Inferior frontal gyrus, orbital part	47	40.3411	0.88784	0.63554	0.81925	1.57347
16	Inferior frontal gyrus, orbital part	0	39.7333	0.92353	0.63363	0.83631	1.5782
17	Rolandic operculum	35	45.3052	0.74047	0.65707	0.75297	1.52191
18	Rolandic operculum	21	29.4929	0.78463	0.56754	0.77334	1.76199
19	Supplementary motor area	2	39.5589	0.90022	0.6304	0.8283	1.5863
20	Supplementary motor area	2	30.1466	0.89685	0.56982	0.82767	1.75494
21	Olfactory cortex	8	21.0888	0.901	0.51928	0.82014	1.92573
22	Olfactory cortex	11	31.9516	0.86505	0.5829	0.81064	1.71557
23	Superior frontal gyrus, medial	8	43.875	0.89232	0.6616	0.82108	1.51148
24	Superior frontal gyrus, medial	6	39.4213	0.88168	0.63315	0.81903	1.57941
25	Superior frontal gyrus, medial orbital	1	42.3503	0.90347	0.65521	0.82696	1.52622
26	Superior frontal gyrus, medial orbital	0	33.2374	0.99916	0.59482	0.87589	1.68119
27	Gyrus rectus	3	37.4514	0.90847	0.62019	0.83012	1.61241
28	Gyrus rectus	11	38.3532	0.89623	0.62648	0.82459	1.59623
29	Insula	92	34.6963	0.84929	0.60205	0.80406	1.661
30	Insula	195	32.8369	0.78161	0.58817	0.77395	1.70018
31	Anterior cingulate and paracingulate gyri	2	41.872	0.90294	0.64931	0.82696	1.54009
32	Anterior cingulate and paracingulate gyri	0	37.3955	0.9299	0.61994	0.84081	1.61305
33	Median cingulate and paracingulate gyri	7	45.5858	0.80586	0.66819	0.78053	1.49658
34	Median cingulate and paracingulate gyri	58	45.3294	0.80549	0.66542	0.78053	1.5028
35	Posterior cingulate gyrus	41	11.6758	0.95381	0.45301	0.83675	2.20744
36	Posterior cingulate gyrus	0	1.69574	1.5	0.34663	0.85301	2.88492
37	Hippocampus	10	4.22735	0.82241	0.35893	0.66452	2.78604
38	Hippocampus	10	4.1981	0.88344	0.36208	0.69414	2.76184
39	Parahippocampal gyrus	12	3.42491	0.86679	0.3104	0.68607	3.22167
40	Parahippocampal gyrus	13	3.32738	0.95921	0.37145	0.71409	2.69215
41	Amygdala	75	4.93517	0.75091	0.39314	0.66305	2.5436
42	Amygdala	0	2.45823	1.3333	0.28103	0.84569	3.55829
43	Calcarine fissure and surrounding cortex	6	5.06378	0.89202	0.36486	0.72511	2.74081
44	Calcarine fissure and surrounding cortex	0	3.42777	1.1581	0.33712	0.81659	2.96627
45	Cuneus	11	18.298	0.78853	0.49786	0.76085	2.00861
46	Cuneus	97	22.6794	0.65787	0.52448	0.70127	1.90664
47	Lingual gyrus	156	16.7134	0.61208	0.49222	0.67624	2.0316
48	Lingual gyrus	0	3.35084	1.1558	0.3412	0.81761	2.93079
49	Superior occipital gyrus	17	16.1306	0.75149	0.49036	0.73236	2.03932
50	Superior occipital gyrus	17	15.1699	0.80372	0.48071	0.7578	2.08024
51	Middle occipital gyrus	173	27.6574	0.6474	0.55677	0.69893	1.79608
52	Middle occipital gyrus	16	12.469	0.7802	0.46534	0.73269	2.14898
53	Inferior occipital gyrus	0	4.23361	0.94421	0.3691	0.75412	2.70933
54	Inferior occipital gyrus	0	1.68766	1.5	0.32634	0.8689	3.06426
55	Fusiform gyrus	16	10.9411	0.94553	0.45545	0.8128	2.19565
56	Fusiform gyrus	0	9.92029	1.0186	0.43961	0.84701	2.27472
57	Postcentral gyrus	34	35.2175	0.76441	0.60538	0.76035	1.65186
58	Postcentral gyrus	7	17.8375	0.82189	0.49455	0.77177	2.02205
59	Superior parietal gyrus	23	43.3878	0.78983	0.6537	0.77479	1.52975
60	Superior parietal gyrus	11	35.4223	0.79963	0.60412	0.77704	1.65531
61	Inferior parietal, but supramarginal and angular gyri	38	47.0368	0.8018	0.68462	0.77766	1.46067
62	Inferior parietal, but supramarginal and angular gyri	25	49.5613	0.72576	0.69385	0.74232	1.44124
63	Supramarginal gyrus	28	44.2068	0.89226	0.66679	0.82108	1.49971
64	Supramarginal gyrus	92	46.3366	0.7757	0.67024	0.76773	1.49201
65	Angular gyrus	15	38.0632	0.85981	0.6248	0.80707	1.6005
66	Angular gyrus	0	37.9434	0.87211	0.62146	0.81222	1.60911
67	Precuneus	94	51.0224	0.71316	0.70292	0.73759	1.42263
68	Precuneus	3	32.1631	0.87967	0.58325	0.81653	1.71454
69	Paracentral lobule	1	19.5554	0.8902	0.50474	0.81308	1.98121
70	Paracentral lobule	2	9.29644	0.85817	0.43582	0.76417	2.29453
71	Caudate nucleus	78	5.708	0.72985	0.40948	0.67232	2.44213
72	Caudate nucleus	4	1.59434	1.1927	0.28247	0.66431	3.54015
73	Lenticular nucleus, putamen	4	45.6157	0.82267	0.66525	0.7897	1.5032
74	Lenticular nucleus, putamen	31	8.95861	0.61607	0.43664	0.63866	2.29021
75	Lenticular nucleus, pallidum	10	32.0216	0.8306	0.57968	0.79477	1.72508
76	Lenticular nucleus, pallidum	7	5.72293	0.83505	0.40411	0.70071	2.4746
77	Thalamus	53	7.32184	0.78146	0.42044	0.71617	2.37846
78	Thalamus	10	3.2707	0.86837	0.31276	0.66219	3.19738
79	Heschl gyrus	9	4.16889	1.0099	0.39873	0.768	2.50795
80	Heschl gyrus	0	1.61504	1.5	0.30972	0.83934	3.22876
81	Superior temporal gyrus	124	19.8902	0.7053	0.51598	0.71433	1.93805
82	Superior temporal gyrus	5	15.8919	0.82354	0.48799	0.76233	2.04923
83	Temporal pole: superior temporal gyrus	0	0	0	0	0	Inf
84	Temporal pole: superior temporal gyrus	0	0	0	0	0	Inf
85	Middle temporal gyrus	147	50.2929	0.70557	0.6973	0.73482	1.43411
86	Middle temporal gyrus	16	36.8345	0.74704	0.60873	0.75309	1.64275
87	Temporal pole: middle temporal gyrus	152	9.16098	0.61087	0.43418	0.65217	2.3032
88	Temporal pole: middle temporal gyrus	0	1.81192	1.5	0.30118	0.88863	3.32023
89	Inferior temporal gyrus	15	37.363	0.82361	0.61632	0.7915	1.62252
90	Inferior temporal gyrus	44	43.5038	0.746	0.65163	0.75355	1.53461
